# Supplementary material for: Evaluation of Direct Detection Protocols for Poliovirus from Stool Samples of Acute Flaccid Paralysis Patients
Source: Viruses. 2023 Oct 18;15(10):2113. doi: 10.3390/v15102113 (PMC10612058; doi:10.3390/v15102113)
Supplement: Supplementary file 1 [file viruses-15-02113-s001.zip]

Archive with 1 entries (1 files):
- viruses-2652360-supplementary.pdf
